# Supplementary material for: Evaluating Alternative Ramucirumab Doses as a Single Agent or with Paclitaxel in Second-Line Treatment of Locally Advanced or Metastatic Gastric/Gastroesophageal Junction Adenocarcinoma: Results from Two Randomized, Open-Label, Phase II Studies
Source: Cancers (Basel). 2022 Feb 24;14(5):1168. doi: 10.3390/cancers14051168 (PMC8909008; doi:10.3390/cancers14051168)
Supplement: Supplementary file 1 [file cancers-14-01168-s001.zip]

Archive with 1 entries (1 files):
- cancers-1545460-supplementary.pdf
